# Supplementary material for: Conceptualization of Digital Platforms Within Cancer Communication: A Review of Barriers and Drivers of Online Tools to Empower Children and Adolescents with Cancer to Understand Their Disease
Source: Eur J Investig Health Psychol Educ. 2025 Nov 28;15(12):242. doi: 10.3390/ejihpe15120242 (PMC12732259; doi:10.3390/ejihpe15120242)
Supplement: Supplementary file 1 [file ejihpe-15-00242-s001.zip]

Archive with 1 entries (1 files):
- ejihpe-3919745-supplementary.pdf
